# Supplementary material for: The effect of biogeographic and phylogeographic barriers on gene flow in the brown smoothhound shark, Mustelus henlei, in the northeastern Pacific
Source: Ecol Evol. 2015 Mar 17;5(8):1585–600. doi: 10.1002/ece3.1458 (PMC4409408; doi:10.1002/ece3.1458)
Supplement: Supplementary file 1 [file ece30005-1585-sd1.ods]

## Sheet: Appendix S1
	Appendix S1 Summary statistics for 6 loci from within 6 localities of Mustelus henlei: San Francisco
	(SF), Santa Barbara (SB), Santa Catalina (SC), Punta Lobos (PL), San Felipe (GOC), and Costa Rica
	(CR). N, number of samples; A, number of alleles; AR, allelic richness; HO, observed heterozygosity;
	HE, expected heterozygosity; FIS, correlation of alleles within individuals compared to their
	subpopulation; p, FIS p values (significant FIS p values ≤ 0.00167 indicated by *).
			SF		SB		SC		PL		GOC		CR
	Mh1	N	30		32		30		29		12		32
		A	6		9		6		6		6		5
		AR	4.09		6.636		5.339		5.829		5.833		4.042
		HO	0.6		0.843		0.733		0.793		1		0.66
		HE	0.61		0.819		0.779		0.79		0.79		0.66
		FIS	0.0076		-0.031		0.06		-0.005		-0.282		0.0023
		p	0.5472		0.725		0.33		0.585		1		0.3914
	Mh6	N	31		32		29		30		12		32
		A	7		6		6		6		3		2
		AR	4.239		4.515		5.357		3.703		2.917		2
		HO	0.36		0.406		0.621		0.533		0.333		0.47
		HE	0.54		0.55		0.628		0.547		0.54		0.47
		FIS	0.351		0.265		0.012		0.025		0.393		-0.0022
		p	0.002		0.0217		0.53		0.535		0.11		0.6493
	Mh13	N	31		33		30		30		12		32
		A	5		5		3		4		4		3
		AR	4.178		4.263		2.367		3.196		3.913		2.068
		HO	0.77		0.353		0.167		0.233		0.75		0.13
		HE	0.68		0.646		0.438		0.37		0.591		0.12
		FIS	-0.1348		0.458		0.622		0.373		-0.286		-0.0377
		p	0.8884		0.0017		0.0017		0.0133		0.965		1
	Mh25	N	31		32		29		29		11		30
		A	3		6		4		5		5		7
		AR	2.736		4.506		3.352		4.813		5		4.551
		HO	0.32		0.656		0.724		0.724		0.455		0.6
		HE	0.39		0.668		0.624		0.694		0.532		0.64
		FIS	0.1792		0.017		-0.164		-0.044		0.153		0.0662
		p	0.1932		0.52		0.9067		0.7367		0.3233		0.0095
	Mh34	N	31		33		24		30		11		31
		A	4		3		2		3		1		3
		AR	2.88		2.51		1.991		2.356		1		2.253
		HO	0.29		0.242		0.292		0.1		-		0.38
		HE	0.26		0.246		0.254		0.159		-		0.36
		FIS	-0.1066		0.013		-0.15		0.374		-		-0.0746
		p	1		0.48		1		0.0617		-		1
	Mh36	N	31		33		30		30		12		29
		A	3		4		3		3		2		2
		AR	2.588		3.141		2.89		2.948		2		1.999
		HO	0.07		0.212		0.267		0.3		0.167		0.19
		HE	0.49		0.418		0.346		0.413		0.464		0.18
		FIS	0.8693		0.497		0.232		0.277		0.651		-0.0732
		p	0.0105		0.0017		0.105		0.0517		0.0667		0.8258

## Sheet: Appendix S2
`			`
	Appendix S2 Avergage long-term migration rates between sample localities of Mustelus henlei as estimated by MIGRATE-N.
	A Estimates of migration based on mtCR haplotype data.
	Bold values with a credible set not including 0 are provided below each pairwise population estimate and theta values with credible
	sets in italics on the diagonal.
									Donor
	Recipient			San Francisco		Santa Barbara		Santa Catalina		Punta Lobos		San Felipe		Costa Rica
	San Francisco			0.0004		0.0001		0.0001		0.0001		0.0042		0.0003
				(0-0.0021)		(0-1.5216)		(0-1.8587)		(0-1.4944)		(0-1.4798)		(0-1.1961)
	Santa Barbara			3.7742		0.0073		4.6539		0.8561		0.0024		0.0024
				(0.0867-38.6626)		(0.0012-0.0389)		(0.0875-38.4464)		(0-34.0621)		(0-34.5204)		(0-18.4277)
	Santa Catalina			0.0601		0.0577		0.0007		0.0079		0.0002		0.0002
				(0-2.4515)		(0-2.3015)		(0-0.0027)		(0-2.0958)		(0-2.088)		(0-1.5835)
	Punta Lobos			5.3353		3.0656		5.3457		0.0094		0.9026		0.0031
				(0.1426-57.9913)		(0-52.3072)		(0.1422-57.6811)		(0.0018-0.0581)		(0-51.7129)		(0-27.3486)
	San Felipe			3.3044		1.5974		3.2685		0.7197		0.0062		0.0016
				(0.0465-80.7758)		(0-73.8086)		(0.0442-80.9026)		(0-72.085)		(0.0007-0.0817)		(0-49.6591)
	Costa Rica			0.0016		0.0016		0.0016		0.0175		0.0484		0.0048
				(0-4.8325)		(0-5.8874)		(0-4.9925)		(0-6.099)		(0-6.2508)		(0.001-0.0122)
	B Estimates of migration based on microsatellite data.
	Bold values indicate greatest estimate of migration between population pairs and theta values with credible sets in italics on the diagonal.
									Donor
	Recipient			San Francisco		Santa Barbara		Santa Catalina		Punta Lobos		San Felipe		Costa Rica
	San Francisco			0.0147		0.9010		0.6002		0.9217		0.2178		0.0793
				(0.0134-0.0162)		(0.641-1.2561)		(0.3975-0.8595)		(0.6526-1.2447)		(0.0418-0.3402)		(0.0418-0.1696)
	Santa Barbara			0.9760		3.4214		3.9544		1.2477		0.8837		1.2404
				(0.6867-1.5035)		(3.1822-3.6937)		(1.3778-2.4163)		(0.8743-1.7356)		(0.61-1.2528)		(0.8913-1.7587)
	Santa Catalina			3.4835		6.7848		0.1835		2.1257		1.0410		0.9849
				(2.5181-4.9922)		(1.3579-8.797)		(0.1613-0.2042)		(1.3579-3.1228)		(0.6064-1.8421)		(0.5898-1.5941)
	Punta Lobos			6.2031		40.6253		6.0108		0.4193		4.3938		12.4103
				(4.2669-8.7339)		(12.8731-21.8942)		(4.2395-8.7223)		(0.3664-0.4816)		(2.8646-6.3627)		(9.1537-16.7075)
	San Felipe			7.9350		33.9624		9.0114		19.0584		0.4123		22.4760
				(3.3371-20.066)		(18.9356-99.9823)		(4.2577-21.8866)		(9.5847-39.7582)		(0.27644-0.6976)		(11.778-47.2809)
	Costa Rica			0.0618		0.4735		0.3345		0.6337		0.0089		0.0083
				(0.0424-0.1247)		(0.2408-0.6541)		(0.2408-0.4677)		(0.4765-0.8287)		(0.0177-0.0272)		(0.00766-0.0092)

## Sheet: Appendix S3
	Appendix S3 Average contemporary migration rates (Nem) between sample localities of Mustelus henlei and self-recruitment
	(e.g., from donor locality San Francisco into recipient locality San Francisco) as estimated by BAYESASS. Bold values with a credible
	set (CS) not including 0 are provided below each pairwise population estimate and self-recruitment estimates are in the diagonal with
	corresponding CS values in italics below.
								Donor
	Recipient		San Francisco		Santa Barbara		Santa Catalina		Punta Lobos		San Felipe		Costa Rica
	San Francisco		0.907		0.017		0.016		0.038		0.009		0.012
			(0.840 - 0.975)		(-0.017 - 0.051)		(-0.014 - 0.046)		(-0.019 - 0.096)		(-0.009 - 0.028)		(-0.01 - 0.034)
	Santa Barbara		0.027		0.733		0.021		0.186		0.010		0.024
			(-0.0193 - 0.072)		(0.634 - 0.832)		(-0.029 - 0.071)		(0.053 - 0.318)		(-0.009 - 0.028)		(-0.017 - 0.065)
	Santa Catalina		0.020		0.029		0.772		0.156		0.010		0.013
			(-0.014 - 0.053)		(-0.045 - 0.103)		(-0.023 - 0.053)		(0.027 - 0.285)		(-0.09 - 0.029)		(-0.011 - 0.037)
	Punta Lobos		0.019		0.046		0.015		0.895		0.010		0.015
			(-0.016 - 0.053)		(-0.062 - 0.154)		(-0.004 - 0.035)		(0.770 - 1.02)		(-0.009 - 0.028)		(-0.012 - 0.042)
	San Felipe		0.097		0.030		0.031		0.138		0.687		0.017
			(-0.014 - 0.208)		(-0.042 - 0.102)		(-0.02 - 0.082)		(0.007 - 0.270)		(0.651 - 0.724)		(-0.015 - 0.048)
	Costa Rica		0.010		0.011		0.010		0.011		0.009		0.951
			(-0.009 - 0.028)		(-0.01 - 0.031)		(-0.009 - 0.028)		(-0.01 - 0.031)		(-0.008 - 0.026)		(0.911 - 0.99)
	95% CSs are constructed as ± 1.96*SDs
